# Supplementary material for: Two C23-Steroids and a New Isocoumarin Metabolite from Mangrove Sediment-Derived Fungus Penicillium sp. SCSIO 41429
Source: Mar Drugs. 2024 Aug 30;22(9):393. doi: 10.3390/md22090393 (PMC11433223; doi:10.3390/md22090393)
Supplement: Supplementary file 1 [file marinedrugs-22-00393-s001.zip]

Archive with 1 entries (1 files):
- marinedrugs-3168567-supplementary.pdf
